# Supplementary material for: Case report: Aberrant fecal microbiota composition of an infant diagnosed with prolonged intestinal botulism
Source: Gut Pathog. 2024 Apr 5;16:20. doi: 10.1186/s13099-024-00614-y (PMC10996148; doi:10.1186/s13099-024-00614-y)
Supplement: Supplementary file 3 — Supplementary Table S2: Taxonomic table containing the data obtained after processing the sequencing reads [file 13099_2024_614_MOESM3_ESM.xlsx]

## Sheet: Table S2
	Samples
Taxon	#1	#2	#3	#4	#5	#6	#7	#8	#9	#10
ASV_1_Actinobacteriota_Actinobacteria_Bifidobacteriales_Bifidobacteriaceae_Bifidobacterium_longum	14294	16220	17152	11133	11633	24133	30379	21119	25770	17259
ASV_2_Actinobacteriota_Actinobacteria_Bifidobacteriales_Bifidobacteriaceae_Bifidobacterium_breve	0	0	48	7956	2779	9034	8249	5202	7737	4143
ASV_3_Actinobacteriota_Actinobacteria_Bifidobacteriales_Bifidobacteriaceae_Bifidobacterium_bifidum	130	526	2485	1239	3713	5912	11111	4549	9878	4539
ASV_4_Firmicutes_Bacilli_Lactobacillales_Lactobacillaceae_Lacticaseibacillus_NA	1563	780	1130	947	1311	960	830	837	828	12
ASV_5_Firmicutes_Clostridia_Lachnospirales_Lachnospiraceae_[Ruminococcus] gnavus group_NA	683	452	909	889	224	1170	543	1404	1200	82
ASV_6_Firmicutes_Clostridia_Lachnospirales_Lachnospiraceae_Blautia_NA	0	0	0	0	48	689	144	2671	2616	395
ASV_7_Firmicutes_Bacilli_Lactobacillales_Lactobacillaceae_Lacticaseibacillus_NA	1030	481	749	458	840	592	613	504	525	0
ASV_8_Proteobacteria_Gammaproteobacteria_Enterobacterales_Enterobacteriaceae_Escherichia-Shigella_NA	174	36	115	2201	314	716	438	476	452	31
ASV_9_Firmicutes_Clostridia_Oscillospirales_Ruminococcaceae_Ruminococcus_bromii	0	0	4	0	88	283	256	1974	923	436
ASV_10_Firmicutes_Clostridia_Oscillospirales_Ruminococcaceae_UBA1819_NA	0	0	0	0	554	280	1274	174	461	228
ASV_11_Firmicutes_Clostridia_Peptostreptococcales-Tissierellales_Peptostreptococcaceae_Clostridioides_difficile	1412	717	405	66	33	77	106	47	22	30
ASV_12_Firmicutes_Clostridia_Lachnospirales_Lachnospiraceae_Dorea_NA	0	0	0	0	185	634	392	653	639	0
ASV_13_Firmicutes_Bacilli_Lactobacillales_Enterococcaceae_Enterococcus_NA	0	0	0	308	241	569	519	468	379	0
ASV_14_Actinobacteriota_Coriobacteriia_Coriobacteriales_Eggerthellaceae_Eggerthella_lenta	286	49	76	463	109	248	334	230	404	192
ASV_15_Firmicutes_Bacilli_Lactobacillales_Enterococcaceae_Enterococcus_NA	1131	344	441	38	50	12	34	5	0	0
ASV_16_Firmicutes_Clostridia_Oscillospirales_Ruminococcaceae_Incertae Sedis_NA	0	0	0	0	157	339	678	219	224	109
ASV_17_Firmicutes_Clostridia_Clostridiales_Clostridiaceae_Clostridium sensu stricto 1_NA	0	0	0	0	0	0	84	1018	271	304
ASV_18_Proteobacteria_Gammaproteobacteria_Enterobacterales_Enterobacteriaceae_Escherichia-Shigella_NA	55	0	0	596	89	205	130	193	125	0
ASV_19_Verrucomicrobiota_Verrucomicrobiae_Verrucomicrobiales_Akkermansiaceae_Akkermansia_muciniphila	0	0	0	0	0	0	0	0	0	1313
ASV_20_Firmicutes_Clostridia_Peptostreptococcales-Tissierellales_Peptostreptococcaceae_Romboutsia_NA	0	0	0	0	52	434	210	449	0	119
ASV_21_Actinobacteriota_Actinobacteria_Bifidobacteriales_Bifidobacteriaceae_Bifidobacterium_dentium	0	0	0	238	138	118	218	173	200	64
ASV_22_Firmicutes_Clostridia_Clostridiales_Clostridiaceae_Clostridium sensu stricto 1_NA	0	0	0	0	0	0	122	372	190	117
ASV_23_Firmicutes_Bacilli_Lactobacillales_Lactobacillaceae_Lacticaseibacillus_NA	54	312	227	0	0	0	0	0	0	0
ASV_24_Firmicutes_Clostridia_Peptostreptococcales-Tissierellales_Peptostreptococcaceae_Clostridioides_NA	350	140	79	0	0	0	0	0	0	0
ASV_25_Firmicutes_Bacilli_Lactobacillales_Enterococcaceae_Enterococcus_faecium	0	0	0	59	43	122	113	89	76	0
ASV_26_Firmicutes_Bacilli_Lactobacillales_Enterococcaceae_Enterococcus_NA	0	0	0	0	50	34	48	217	128	23
ASV_27_Firmicutes_Clostridia_Peptostreptococcales-Tissierellales_Peptostreptococcaceae_Intestinibacter_bartlettii	0	0	0	64	14	60	60	86	103	59
ASV_28_Firmicutes_Clostridia_Peptostreptococcales-Tissierellales_Peptostreptococcaceae_Terrisporobacter_NA	0	0	0	0	126	86	144	28	31	0
ASV_29_Actinobacteriota_Coriobacteriia_Coriobacteriales_Eggerthellaceae_Eggerthella_lenta	124	23	30	120	0	0	35	0	42	39
ASV_30_Bacteroidota_Bacteroidia_Bacteroidales_Bacteroidaceae_Bacteroides_faecis	0	0	0	104	22	17	20	197	19	8
ASV_31_Firmicutes_Clostridia_Lachnospirales_Lachnospiraceae_Dorea_NA	0	0	0	0	52	92	64	96	82	0
ASV_32_Firmicutes_Clostridia_Oscillospirales_Oscillospiraceae_Flavonifractor_plautii	0	0	0	0	21	74	81	153	26	11
ASV_33_Bacteroidota_Bacteroidia_Bacteroidales_Bacteroidaceae_Bacteroides_fragilis	0	0	10	244	0	18	11	75	7	0
ASV_34_Firmicutes_Clostridia_Lachnospirales_Lachnospiraceae_Anaerostipes_caccae	0	0	0	0	39	13	229	25	21	8
ASV_35_Firmicutes_Bacilli_Lactobacillales_Lactobacillaceae_HT002_NA	0	128	166	0	0	0	0	37	0	0
ASV_36_Firmicutes_Clostridia_Lachnospirales_Lachnospiraceae_Eisenbergiella_massiliensis	0	0	0	0	39	34	92	122	20	0
ASV_37_Firmicutes_Clostridia_Lachnospirales_Lachnospiraceae_Fusicatenibacter_saccharivorans	0	0	0	0	0	0	0	0	0	290
ASV_38_Bacteroidota_Bacteroidia_Bacteroidales_Bacteroidaceae_Bacteroides_NA	0	0	23	155	11	0	9	70	5	0
ASV_39_Bacteroidota_Bacteroidia_Bacteroidales_Bacteroidaceae_Bacteroides_NA	0	0	0	149	25	19	27	29	15	0
ASV_40_Actinobacteriota_Coriobacteriia_Coriobacteriales_Eggerthellaceae_Gordonibacter_NA	71	47	59	8	0	9	4	12	21	12
ASV_41_Firmicutes_Clostridia_Lachnospirales_Lachnospiraceae_Blautia_faecis	0	0	0	0	13	21	41	56	33	53
ASV_42_Firmicutes_Clostridia_Clostridiales_Clostridiaceae_Clostridium sensu stricto 1_NA	0	0	0	0	0	0	0	157	55	0
ASV_43_Actinobacteriota_Actinobacteria_Bifidobacteriales_Bifidobacteriaceae_Bifidobacterium_NA	0	0	0	0	0	0	0	0	0	212
ASV_44_Firmicutes_Bacilli_Erysipelotrichales_Erysipelotrichaceae_Turicibacter_sanguinis	0	0	0	0	0	0	208	0	0	0
ASV_45_Bacteroidota_Bacteroidia_Bacteroidales_Bacteroidaceae_Bacteroides_NA	0	0	0	72	0	0	0	134	0	0
ASV_46_Firmicutes_Bacilli_Lactobacillales_Lactobacillaceae_HT002_NA	0	62	78	0	0	0	0	61	0	0
ASV_47_Firmicutes_Bacilli_Lactobacillales_Lactobacillaceae_HT002_NA	0	74	85	0	0	0	0	25	10	0
ASV_48_Firmicutes_Bacilli_Erysipelotrichales_Erysipelatoclostridiaceae_Erysipelatoclostridium_NA	0	0	0	0	13	33	31	49	48	0
ASV_49_Firmicutes_Clostridia_Lachnospirales_Lachnospiraceae_[Eubacterium] hallii group_NA	0	0	0	0	0	0	0	0	0	165
ASV_50_Firmicutes_Clostridia_Clostridiales_Clostridiaceae_Clostridium sensu stricto 1_NA	0	0	0	0	0	0	0	164	0	0
ASV_51_Firmicutes_Negativicutes_Veillonellales-Selenomonadales_Veillonellaceae_Veillonella_NA	0	0	12	34	8	0	27	62	18	0
ASV_52_Actinobacteriota_Coriobacteriia_Coriobacteriales_Eggerthellaceae_Gordonibacter_urolithinfaciens	42	33	49	0	0	0	18	0	12	7
ASV_53_Firmicutes_Bacilli_Lactobacillales_Lactobacillaceae_HT002_NA	0	79	80	0	0	0	0	0	0	0
ASV_54_Firmicutes_Clostridia_Clostridiales_Clostridiaceae_Clostridium sensu stricto 1_NA	0	0	0	0	0	0	0	156	0	0
ASV_55_Firmicutes_Bacilli_Lactobacillales_Lactobacillaceae_Lacticaseibacillus_NA	0	69	79	0	0	0	0	0	0	0
ASV_56_Firmicutes_Bacilli_Lactobacillales_Lactobacillaceae_HT002_NA	0	63	85	0	0	0	0	0	0	0
ASV_57_Bacteroidota_Bacteroidia_Bacteroidales_Bacteroidaceae_Bacteroides_uniformis	0	0	0	42	3	0	0	73	13	0
ASV_58_Firmicutes_Clostridia_Lachnospirales_Lachnospiraceae_Lachnoclostridium_NA	0	0	0	0	0	0	0	0	0	109
ASV_59_Firmicutes_Clostridia_Peptostreptococcales-Tissierellales_Family XI_Finegoldia_magna	0	0	27	0	5	10	35	26	0	4
ASV_60_Firmicutes_Clostridia_Lachnospirales_Lachnospiraceae_Blautia_NA	0	0	0	0	10	15	44	14	12	0
ASV_61_Firmicutes_Clostridia_Lachnospirales_Lachnospiraceae_[Eubacterium] hallii group_NA	0	0	0	0	0	0	0	0	0	84
ASV_62_Bacteroidota_Bacteroidia_Bacteroidales_Bacteroidaceae_Bacteroides_ovatus	0	0	0	48	9	0	14	12	0	0
ASV_63_Firmicutes_Clostridia_Oscillospirales_Ruminococcaceae_Faecalibacterium_prausnitzii	0	0	0	0	0	16	0	0	0	62
ASV_64_Firmicutes_Clostridia_Oscillospirales_Ruminococcaceae_Incertae Sedis_NA	6	10	11	5	0	16	13	10	0	6
ASV_65_Firmicutes_Bacilli_Erysipelotrichales_Erysipelotrichaceae_[Clostridium] innocuum group_NA	0	0	0	0	0	0	0	0	41	30
ASV_66_Firmicutes_Clostridia_Lachnospirales_Lachnospiraceae_[Eubacterium] hallii group_NA	0	0	0	0	0	0	0	0	0	69
ASV_67_Firmicutes_Negativicutes_Veillonellales-Selenomonadales_Veillonellaceae_Megasphaera_NA	0	0	0	0	0	0	0	0	67	0
ASV_68_Firmicutes_Bacilli_Erysipelotrichales_Erysipelatoclostridiaceae_Erysipelatoclostridium_ramosum	0	0	0	0	0	0	7	35	19	0
ASV_69_Firmicutes_Clostridia_Clostridiales_Clostridiaceae_Clostridium sensu stricto 1_tertium	0	0	0	56	5	0	0	0	0	0
ASV_70_Firmicutes_Negativicutes_Veillonellales-Selenomonadales_Veillonellaceae_Veillonella_tobetsuensis	0	0	0	0	0	0	0	57	0	0
ASV_71_Firmicutes_Clostridia_Peptostreptococcales-Tissierellales_Family XI_Peptoniphilus_NA	0	0	0	13	4	7	18	12	0	0
ASV_72_Firmicutes_Clostridia_Peptostreptococcales-Tissierellales_Family XI_Anaerococcus_NA	0	0	0	0	5	15	27	0	0	6
ASV_73_Firmicutes_Clostridia_Lachnospirales_Lachnospiraceae_Fusicatenibacter_NA	0	0	0	0	0	0	0	0	0	52
ASV_74_Firmicutes_Bacilli_Lactobacillales_Streptococcaceae_Streptococcus_lactarius	0	0	0	0	12	9	23	8	0	0
ASV_75_Firmicutes_Bacilli_Erysipelotrichales_Erysipelotrichaceae_Turicibacter_sanguinis	0	0	0	0	0	5	47	0	0	0
ASV_76_Firmicutes_Bacilli_Lactobacillales_Enterococcaceae_Enterococcus_NA	0	0	0	51	0	0	0	0	0	0
ASV_77_Firmicutes_Bacilli_Lactobacillales_Streptococcaceae_Streptococcus_NA	0	0	0	0	10	26	15	0	0	0
ASV_78_Firmicutes_Negativicutes_Veillonellales-Selenomonadales_Veillonellaceae_Veillonella_NA	0	0	0	15	0	0	0	32	0	0
ASV_79_Bacteroidota_Bacteroidia_Bacteroidales_Bacteroidaceae_Bacteroides_fragilis	0	0	0	45	0	0	0	0	0	0
ASV_80_Firmicutes_Bacilli_Lactobacillales_Streptococcaceae_Streptococcus_NA	0	0	0	44	0	0	0	0	0	0
ASV_81_Firmicutes_Bacilli_Lactobacillales_Streptococcaceae_Streptococcus_NA	0	0	0	0	0	15	0	13	15	0
ASV_82_Actinobacteriota_Actinobacteria_Actinomycetales_Actinomycetaceae_NA_NA	0	0	42	0	0	0	0	0	0	0
ASV_83_Bacteroidota_Bacteroidia_Bacteroidales_Bacteroidaceae_Bacteroides_NA	0	0	0	42	0	0	0	0	0	0
ASV_84_Firmicutes_Clostridia_Oscillospirales_Ruminococcaceae_Incertae Sedis_NA	0	0	0	0	0	0	0	0	0	40
ASV_85_Firmicutes_Negativicutes_Veillonellales-Selenomonadales_Veillonellaceae_Veillonella_NA	0	0	0	0	0	0	0	38	0	0
ASV_86_Firmicutes_Clostridia_Clostridiales_Clostridiaceae_Clostridium sensu stricto 1_NA	0	0	0	0	0	0	0	0	0	37
ASV_87_Firmicutes_Clostridia_Clostridiales_Clostridiaceae_Clostridium sensu stricto 1_NA	0	0	0	21	0	0	0	16	0	0
ASV_88_Actinobacteriota_Actinobacteria_Bifidobacteriales_Bifidobacteriaceae_Bifidobacterium_NA	0	0	0	0	0	0	36	0	0	0
ASV_89_Firmicutes_Bacilli_Erysipelotrichales_Erysipelotrichaceae_Turicibacter_NA	0	0	0	0	0	0	33	0	0	0
ASV_90_Bacteroidota_Bacteroidia_Bacteroidales_Bacteroidaceae_Bacteroides_NA	0	0	0	1	8	0	7	16	0	0
ASV_91_Firmicutes_Clostridia_Clostridiales_Clostridiaceae_Clostridium sensu stricto 1_NA	0	0	0	0	0	0	32	0	0	0
ASV_92_Actinobacteriota_Actinobacteria_Actinomycetales_Actinomycetaceae_Actinomyces_NA	0	0	0	0	8	16	0	0	5	0
ASV_93_Proteobacteria_Gammaproteobacteria_Enterobacterales_Enterobacteriaceae_NA_NA	0	0	0	14	0	15	0	0	0	0
ASV_94_Firmicutes_Clostridia_Monoglobales_Monoglobaceae_Monoglobus_NA	0	0	0	0	0	0	0	11	17	0
ASV_95_Firmicutes_Clostridia_Lachnospirales_Lachnospiraceae_Sellimonas_NA	0	0	0	0	0	0	0	0	0	28
ASV_96_Firmicutes_Clostridia_Peptostreptococcales-Tissierellales_Peptostreptococcaceae_Terrisporobacter_NA	0	0	0	0	0	0	28	0	0	0
ASV_97_Firmicutes_Bacilli_Erysipelotrichales_Erysipelotrichaceae_[Clostridium] innocuum group_NA	0	0	0	0	0	0	0	0	27	0
ASV_98_Proteobacteria_Gammaproteobacteria_Enterobacterales_Enterobacteriaceae_Citrobacter_NA	0	0	0	0	16	0	0	0	11	0
ASV_99_Firmicutes_Clostridia_Clostridiales_Clostridiaceae_Clostridium sensu stricto 1_paraputrificum	0	0	0	20	0	5	0	0	0	0
ASV_100_Actinobacteriota_Actinobacteria_Corynebacteriales_Corynebacteriaceae_Lawsonella_clevelandensis	0	0	0	0	0	7	15	3	0	0
ASV_101_Actinobacteriota_Actinobacteria_Bifidobacteriales_Bifidobacteriaceae_Bifidobacterium_NA	0	0	0	0	0	0	0	0	0	24
ASV_102_Actinobacteriota_Actinobacteria_Actinomycetales_Actinomycetaceae_NA_NA	0	0	23	0	0	0	0	0	0	0
ASV_103_Firmicutes_Clostridia_Lachnospirales_Lachnospiraceae_Agathobacter_NA	0	5	0	0	0	6	10	0	0	0
ASV_104_Firmicutes_Clostridia_Oscillospirales_Butyricicoccaceae_Butyricicoccus_NA	0	0	0	4	7	0	0	8	0	0
ASV_105_Proteobacteria_Gammaproteobacteria_Enterobacterales_Enterobacteriaceae_Klebsiella_NA	0	0	0	0	0	0	0	17	0	0
ASV_106_Firmicutes_Clostridia_Lachnospirales_Lachnospiraceae_Agathobacter_NA	0	0	0	0	0	0	0	0	16	0
ASV_107_Actinobacteriota_Coriobacteriia_Coriobacteriales_Coriobacteriaceae_Collinsella_aerofaciens	7	6	0	0	0	0	0	0	0	3
ASV_108_Actinobacteriota_Actinobacteria_Bifidobacteriales_Bifidobacteriaceae_Bifidobacterium_NA	13	3	0	0	0	0	0	0	0	0
ASV_109_Firmicutes_Clostridia_Oscillospirales_Ruminococcaceae_Incertae Sedis_NA	0	0	0	0	9	0	7	0	0	0
ASV_110_Firmicutes_Clostridia_Clostridiales_Clostridiaceae_Clostridium_botulinum	3	4	4	4	0	0	0	0	0	0
ASV_111_Firmicutes_Bacilli_Lactobacillales_Streptococcaceae_Streptococcus_NA	0	0	0	15	0	0	0	0	0	0
ASV_112_Firmicutes_Clostridia_Oscillospirales_Ruminococcaceae_Faecalibacterium_prausnitzii	0	0	0	6	0	0	9	0	0	0
ASV_113_Proteobacteria_Gammaproteobacteria_Enterobacterales_Enterobacteriaceae_Citrobacter_NA	0	0	0	0	0	0	15	0	0	0
ASV_114_Firmicutes_Bacilli_Lactobacillales_Carnobacteriaceae_Granulicatella_NA	0	0	0	0	0	0	0	9	5	0
ASV_115_Firmicutes_Clostridia_Lachnospirales_Lachnospiraceae_NA_NA	0	0	0	0	0	0	0	0	0	13
ASV_116_Proteobacteria_Gammaproteobacteria_Enterobacterales_Enterobacteriaceae_NA_NA	0	0	0	0	0	0	0	13	0	0
ASV_117_Firmicutes_Clostridia_Oscillospirales_Butyricicoccaceae_Butyricicoccus_NA	0	0	0	0	0	0	0	0	0	12
ASV_118_Firmicutes_Bacilli_Lactobacillales_Lactobacillaceae_Lactiplantibacillus_NA	0	0	0	12	0	0	0	0	0	0
ASV_119_Proteobacteria_Gammaproteobacteria_Enterobacterales_Enterobacteriaceae_NA_NA	0	0	0	0	0	12	0	0	0	0
ASV_120_Firmicutes_Negativicutes_Veillonellales-Selenomonadales_Veillonellaceae_Megasphaera_micronuciformis	0	0	0	0	0	0	0	12	0	0
ASV_121_Actinobacteriota_Actinobacteria_Bifidobacteriales_Bifidobacteriaceae_Bifidobacterium_NA	0	0	0	0	0	0	0	0	11	0
ASV_122_Firmicutes_Clostridia_Peptostreptococcales-Tissierellales_Family XI_Peptoniphilus_NA	0	0	0	0	0	2	9	0	0	0
ASV_123_Proteobacteria_Gammaproteobacteria_Enterobacterales_Enterobacteriaceae_Citrobacter_NA	0	0	0	0	0	0	0	10	0	0
ASV_124_Firmicutes_Clostridia_Lachnospirales_Lachnospiraceae_NA_NA	0	0	0	0	0	0	0	0	9	0
ASV_125_Firmicutes_Clostridia_Clostridiales_Clostridiaceae_Clostridium sensu stricto 1_NA	0	9	0	0	0	0	0	0	0	0
ASV_126_Firmicutes_Clostridia_Lachnospirales_Lachnospiraceae_Agathobacter_NA	0	0	0	9	0	0	0	0	0	0
ASV_127_Proteobacteria_Gammaproteobacteria_Enterobacterales_Enterobacteriaceae_NA_NA	0	0	0	9	0	0	0	0	0	0
ASV_128_Proteobacteria_Gammaproteobacteria_Enterobacterales_Enterobacteriaceae_NA_NA	0	0	0	0	0	0	9	0	0	0
ASV_129_Firmicutes_Clostridia_Lachnospirales_Lachnospiraceae_Lachnospiraceae NK4A136 group_bacterium	0	0	0	0	0	0	0	9	0	0
ASV_130_Firmicutes_Clostridia_Lachnospirales_Lachnospiraceae_[Ruminococcus] torques group_NA	0	0	0	0	0	0	0	0	0	8
ASV_131_Firmicutes_Bacilli_Lactobacillales_Streptococcaceae_Streptococcus_NA	0	0	0	0	0	0	0	0	0	8
ASV_132_Firmicutes_Clostridia_Lachnospirales_Lachnospiraceae_[Ruminococcus] gnavus group_NA	0	0	0	8	0	0	0	0	0	0
ASV_133_Actinobacteriota_Actinobacteria_Actinomycetales_Actinomycetaceae_Actinomyces_NA	0	0	0	8	0	0	0	0	0	0
ASV_134_Firmicutes_Clostridia_Lachnospirales_Lachnospiraceae_Agathobacter_NA	0	0	0	0	8	0	0	0	0	0
ASV_135_Actinobacteriota_Actinobacteria_Bifidobacteriales_Bifidobacteriaceae_Bifidobacterium_NA	0	0	0	3	0	0	0	0	4	0
ASV_136_Firmicutes_Negativicutes_Veillonellales-Selenomonadales_Veillonellaceae_Megasphaera_NA	0	0	0	0	0	0	0	0	0	7
ASV_137_Proteobacteria_Gammaproteobacteria_Pseudomonadales_Halomonadaceae_Halomonas_phoceae	0	0	0	0	0	0	0	0	0	7
ASV_138_Firmicutes_Bacilli_Staphylococcales_Gemellaceae_Gemella_NA	0	0	0	0	0	0	0	0	0	7
ASV_139_Firmicutes_Bacilli_Lactobacillales_Streptococcaceae_Streptococcus_NA	7	0	0	0	0	0	0	0	0	0
ASV_140_Desulfobacterota_Desulfovibrionia_Desulfovibrionales_Desulfovibrionaceae_Bilophila_wadsworthia	0	3	4	0	0	0	0	0	0	0
ASV_141_Firmicutes_Clostridia_Oscillospirales_Ruminococcaceae_Faecalibacterium_NA	0	0	7	0	0	0	0	0	0	0
ASV_142_Proteobacteria_Gammaproteobacteria_Enterobacterales_Enterobacteriaceae_Escherichia-Shigella_NA	0	0	0	7	0	0	0	0	0	0
ASV_143_Firmicutes_Clostridia_Oscillospirales_Ruminococcaceae_UBA1819_NA	0	0	0	0	7	0	0	0	0	0
ASV_144_Bacteroidota_Bacteroidia_Bacteroidales_Bacteroidaceae_Bacteroides_NA	0	0	0	0	0	7	0	0	0	0
ASV_145_Proteobacteria_Gammaproteobacteria_Enterobacterales_Enterobacteriaceae_NA_NA	0	0	0	0	0	0	7	0	0	0
ASV_146_Proteobacteria_Gammaproteobacteria_Enterobacterales_Enterobacteriaceae_Lelliottia_NA	0	0	0	0	0	0	0	7	0	0
ASV_147_Firmicutes_Clostridia_Lachnospirales_Lachnospiraceae_NA_NA	0	0	0	0	0	0	0	0	0	6
ASV_148_Firmicutes_Clostridia_Lachnospirales_Lachnospiraceae_[Ruminococcus] gnavus group_NA	6	0	0	0	0	0	0	0	0	0
ASV_149_Firmicutes_Clostridia_Oscillospirales_Ruminococcaceae_Subdoligranulum_NA	0	6	0	0	0	0	0	0	0	0
ASV_150_Actinobacteriota_Actinobacteria_Bifidobacteriales_Bifidobacteriaceae_Bifidobacterium_NA	0	6	0	0	0	0	0	0	0	0
ASV_151_Firmicutes_Clostridia_Lachnospirales_Lachnospiraceae_[Ruminococcus] gnavus group_NA	0	0	0	0	0	6	0	0	0	0
ASV_152_Firmicutes_Clostridia_Lachnospirales_Lachnospiraceae_Anaerostipes_hadrus	0	5	0	0	0	0	0	0	0	0
ASV_153_Actinobacteriota_Actinobacteria_Bifidobacteriales_Bifidobacteriaceae_Bifidobacterium_NA	0	0	0	5	0	0	0	0	0	0
ASV_154_Proteobacteria_Gammaproteobacteria_Enterobacterales_Enterobacteriaceae_Klebsiella_NA	0	0	0	0	5	0	0	0	0	0
ASV_155_Firmicutes_Clostridia_Oscillospirales_Ruminococcaceae_Subdoligranulum_NA	0	0	0	0	5	0	0	0	0	0
ASV_156_Actinobacteriota_Actinobacteria_Actinomycetales_Actinomycetaceae_Actinomyces_NA	0	0	0	0	0	3	0	2	0	0
ASV_157_Actinobacteriota_Actinobacteria_Bifidobacteriales_Bifidobacteriaceae_NA_NA	0	0	0	0	0	0	0	0	4	0
ASV_158_Actinobacteriota_Actinobacteria_Actinomycetales_Actinomycetaceae_Actinomyces_NA	0	0	0	0	0	0	0	0	4	0
ASV_159_Firmicutes_Clostridia_Oscillospirales_Oscillospiraceae_Oscillibacter_NA	0	0	0	0	0	0	0	0	0	4
ASV_160_Actinobacteriota_Actinobacteria_Propionibacteriales_Propionibacteriaceae_NA_NA	0	0	4	0	0	0	0	0	0	0
ASV_161_Proteobacteria_Gammaproteobacteria_Enterobacterales_Morganellaceae_Morganella_morganii	0	0	0	4	0	0	0	0	0	0
ASV_162_Firmicutes_Clostridia_Lachnospirales_Lachnospiraceae_Lachnoclostridium_NA	0	0	0	4	0	0	0	0	0	0
ASV_163_Firmicutes_Clostridia_Christensenellales_Christensenellaceae_Christensenellaceae R-7 group_NA	0	0	0	4	0	0	0	0	0	0
ASV_164_Firmicutes_Clostridia_Clostridiales_Clostridiaceae_Clostridium sensu stricto 1_NA	0	0	0	0	0	0	4	0	0	0
ASV_165_Proteobacteria_Gammaproteobacteria_Enterobacterales_Enterobacteriaceae_Aquamonas_NA	0	0	0	0	0	0	0	0	3	0
ASV_166_Firmicutes_Clostridia_Oscillospirales_Ruminococcaceae_Incertae Sedis_NA	0	0	0	0	0	0	0	0	0	3
ASV_167_Firmicutes_Bacilli_Staphylococcales_Staphylococcaceae_Staphylococcus_NA	3	0	0	0	0	0	0	0	0	0
ASV_168_Firmicutes_Clostridia_Lachnospirales_Lachnospiraceae_Lachnospiraceae ND3007 group_NA	0	3	0	0	0	0	0	0	0	0
ASV_169_Bacteroidota_Bacteroidia_Bacteroidales_Prevotellaceae_Prevotella_7_NA	0	3	0	0	0	0	0	0	0	0
ASV_170_Firmicutes_NA_NA_NA_NA_NA	0	0	3	0	0	0	0	0	0	0
ASV_171_Firmicutes_Bacilli_Erysipelotrichales_Erysipelatoclostridiaceae_Coprobacillus_cateniformis	0	0	0	3	0	0	0	0	0	0
ASV_172_Firmicutes_Clostridia_Lachnospirales_Lachnospiraceae_[Eubacterium] oxidoreducens group_NA	0	0	0	0	0	3	0	0	0	0
ASV_173_Actinobacteriota_Coriobacteriia_Coriobacteriales_Eggerthellaceae_Eggerthella_NA	0	0	0	0	0	3	0	0	0	0
ASV_174_Firmicutes_Negativicutes_Veillonellales-Selenomonadales_Veillonellaceae_Dialister_invisus	0	0	0	0	0	3	0	0	0	0
ASV_175_Actinobacteriota_Coriobacteriia_Coriobacteriales_Eggerthellaceae_NA_NA	0	0	0	0	0	0	3	0	0	0
ASV_176_Firmicutes_Bacilli_Lactobacillales_Lactobacillaceae_Lacticaseibacillus_NA	0	0	0	0	0	0	0	3	0	0
ASV_177_Firmicutes_Clostridia_Clostridiales_Clostridiaceae_Clostridium sensu stricto 4_NA	0	0	0	0	0	0	0	0	2	0
ASV_178_Actinobacteriota_Actinobacteria_Bifidobacteriales_Bifidobacteriaceae_NA_NA	0	0	0	0	0	0	0	0	2	0
ASV_179_Firmicutes_Clostridia_Lachnospirales_Lachnospiraceae_NA_NA	0	0	0	0	0	0	0	0	2	0
ASV_180_Firmicutes_Clostridia_Oscillospirales_[Eubacterium] coprostanoligenes group_NA_NA	0	0	0	0	0	0	0	0	0	2
ASV_181_Bacteroidota_Bacteroidia_Bacteroidales_Prevotellaceae_Prevotella_9_NA	0	0	0	0	0	0	0	0	0	2
ASV_182_Firmicutes_Clostridia_Oscillospirales_Ruminococcaceae_DTU089_NA	0	0	0	0	0	0	0	0	0	2
ASV_183_Firmicutes_Clostridia_Peptostreptococcales-Tissierellales_Peptostreptococcaceae_Asaccharospora_NA	0	2	0	0	0	0	0	0	0	0
ASV_184_Actinobacteriota_Actinobacteria_Bifidobacteriales_Bifidobacteriaceae_NA_NA	0	0	0	2	0	0	0	0	0	0
